# Supplementary material for: Ensemble learning to enhance accurate identification of patients with glaucoma using electronic health records
Source: JAMIA Open. 2025 Aug 10;8(4):ooaf080. doi: 10.1093/jamiaopen/ooaf080 (PMC12342940; doi:10.1093/jamiaopen/ooaf080)
Supplement: ooaf080_Supplementary_Data [file ooaf080_supplementary_data.zip]

Archive with 6 entries (6 files):
- Figure_S1.pdf
- Figure_S2.pdf
- Figure_S3.pdf
- Figure_S4.pdf
- Figure_S5.pdf
- Supplementary_File.docx
